# Supplementary material for: Melasolv™: a potential preventive and depigmenting agent for the senescence of melanocytes
Source: Front Mol Biosci. 2024 Jan 4;10:1228640. doi: 10.3389/fmolb.2023.1228640 (PMC10935553; doi:10.3389/fmolb.2023.1228640)
Supplement: Supplementary file 1 [file Table2.XLSX]

## Sheet: DEGs
Supplementary Tables S2. A list of differentially expressed genes following treatment with MelasolvTM
gene_symbol	baseMean	log2FoldChange	padj
NGFR	1320.24	5.18936	6.25245e-228
KCNN4	58.1422	4.88513	2.85357e-16
ANGPTL4	33.4644	4.74335	6.52611e-10
SMIM11A	16.6898	4.19242	0.00154561
CDCP1	133.201	3.97966	2.99449e-35
SLC9A7	261.997	3.9694	8.03368e-66
TBC1D3G	16.1406	3.8677	0.0165439
IL13RA2	15.5208	3.80498	8.14308e-05
NRP1	95.0047	3.70984	1.74313e-21
IL11	59.464	3.55184	9.51205e-12
LTBP2	156.783	3.3104	2.19614e-22
CADPS	19.9516	3.25612	0.000219536
NDUFA4L2	10.5852	3.21269	0.00598785
SCN9A	10.4313	3.17572	0.00819336
ABCA3	50.9622	3.14778	2.13756e-07
MGLL	189.267	3.10805	2.4238e-37
VGF	664.076	3.10306	2.32625e-117
VSIR	10.5659	2.94236	0.0162893
PTPRN	19.4483	2.93918	0.000354661
ITGAX	100.126	2.93557	2.43386e-17
KLHDC9	17.0389	2.84446	0.00309118
LCTL	27.7494	2.82405	0.000533879
CDH26	9.71394	2.80706	0.0263618
TNC	112.086	2.66995	3.52738e-08
SH3GL2	11.9303	2.55491	0.0231825
AXL	994.676	2.5165	5.2469e-75
FREM2	27.7864	2.51223	5.92291e-05
C1GALT1C1	796.376	2.50855	5.36463e-43
CEL	12.7601	2.37247	0.0413873
SERPINF2	14.7732	2.36176	0.0142839
ADM2	10.4922	2.33943	0.0297706
LINC00612	19.7106	2.32518	0.0025216
SNED1	24.528	2.28795	0.0184844
ZNF415	11.9399	2.26374	0.0469134
PVRIG	19.814	2.25855	0.0265388
NEGR1	42.1135	2.25742	0.000170063
NTM	278.662	2.25339	7.56632e-34
TMEM178B	166.892	2.19938	8.86006e-22
TALAM1	92.543	2.19493	2.43118e-06
B4GALNT3	20.2353	2.1934	0.0406667
LOC100507065	128.089	2.14465	1.03014e-13
FAM71E1	13.8316	2.12075	0.0321334
SFRP1	106.906	2.11578	4.9438e-13
SENP3-EIF4A1	32.0722	2.05909	0.0479399
CCDC146	20.3509	2.04225	0.00410968
ANKRD24	19.8131	2.00138	0.0498337
PCSK1	171.391	2.00079	8.31148e-12
KLC3	12.0975	1.99954	0.0375623
ADAM8	24.8404	1.98203	0.00490505
MYPN	17.4942	1.94316	0.0179426
OLFML3	42.1482	1.92153	0.000788764
MIA	276.708	1.88986	7.4451e-17
CCDC122	38.922	1.88931	0.000490194
ITGA3	21113.9	1.87663	3.50644e-109
PTPRZ1	199.434	1.87126	6.78934e-15
NOXA1	15.8821	1.84041	0.0383544
FN1	161986	1.81917	1.90555e-232
COL6A3	90.0584	1.77803	1.11416e-07
COL1A2	947.044	1.77099	3.62947e-37
LINC01266	24.8251	1.74727	0.0101805
LOC100507291	49.4086	1.73899	8.21162e-05
RPL13AP5	19428.9	1.72547	0.0430553
TAGLN	34.1048	1.72147	0.00188889
COL5A3	390.218	1.69921	2.65071e-28
S100A6	35604.3	1.68873	1.62348e-138
MST1L	31.1837	1.68261	0.00554317
NRCAM	700.948	1.67695	8.2886e-29
TIMP3	18212.8	1.67288	1.20345e-143
ZNF665	21.5505	1.65787	0.0358225
ITGA6	2183.93	1.63522	1.59778e-38
OLFM2	28.8964	1.61967	0.00990452
UNC13A	38.9917	1.59659	0.00260015
C1orf228	28.9427	1.58697	0.0146585
CPA4	25.5097	1.58427	0.0420508
COL7A1	335.73	1.58346	3.15421e-14
MRC2	2024.92	1.58102	1.34911e-50
CEMIP	579.655	1.5804	2.52644e-32
BDNF-AS	37.744	1.56879	0.00263107
CCDC18-AS1	255.095	1.55691	7.06623e-17
WDR78	118.225	1.55571	1.14615e-08
DNM1	39.821	1.54192	0.0119927
MCMDC2	30.1652	1.53463	0.0183772
ERBB4	27.5081	1.53324	0.0418871
MYO15B	96.6763	1.52642	3.35271e-06
NEFL	38.6655	1.52264	0.00351199
THBS1	328.723	1.51744	4.08865e-10
BEX1	38.6595	1.51201	0.0408347
PYROXD2	131.992	1.48978	1.70495e-06
TFPI2	192.346	1.48889	6.14012e-09
IL24	570.184	1.47591	8.01469e-30
SEMA3E	188.332	1.45966	1.35896e-09
TMEM232	39.3137	1.45229	0.0091192
ZNF334	164.411	1.44426	1.8139e-08
DYSF	121.856	1.43975	2.28732e-06
SLC1A3	49.9007	1.43795	0.00221988
CCDC125	47.9517	1.42994	0.00410091
C14orf159	658.598	1.42519	4.54706e-33
ZNF239	29.3061	1.42234	0.0361024
MT2A	3792.31	1.38244	3.1997e-88
ALCAM	6122	1.35991	5.01575e-29
GRIK2	160.963	1.34878	1.04832e-08
SP2-AS1	46.5521	1.34295	0.0112773
CHL1	828.904	1.33217	1.76358e-14
AFF2	92.6255	1.32407	0.000474914
PCDH1	45.8548	1.31962	0.0136541
KIAA0825	102.578	1.3195	0.000153265
LINC00342	59.5277	1.31586	0.00199045
FAM228B	82.3891	1.31177	0.000151354
SPRED3	46.3649	1.28648	0.00789433
NEAT1	47005.1	1.2804	0.0400763
COL9A2	53.1072	1.27211	0.00643577
ADAMTSL4	58.6516	1.26557	0.00398145
KIAA1107	62.7842	1.26508	0.0117893
HMGA1	14891.9	1.26018	1.03444e-50
ARHGAP4	74.0856	1.25458	0.000533119
MAP1B	1424.42	1.25036	1.08996e-42
INA	50.7298	1.24701	0.00520698
RYR1	100.974	1.23966	0.000193665
FGFRL1	1816.82	1.23726	1.20526e-25
RNF150	243.243	1.23608	5.73681e-07
MALAT1	30490.5	1.22717	0.0141968
NT5E	6605.17	1.22315	1.55697e-69
THBD	840.786	1.19789	3.2482e-26
TGFBI	2541.04	1.19239	4.94621e-35
MAP2	702.057	1.19102	2.33059e-22
CD22	49.2819	1.18681	0.0227673
RNF128	470.689	1.18587	1.49807e-16
PAQR5	35.5146	1.18277	0.0359079
SNHG28	44.3489	1.17527	0.0159888
SSUH2	79.0823	1.17502	0.00151021
CCDC144B	84.6656	1.17487	0.00415253
LOC100130691	198.035	1.1728	6.62586e-08
EMB	58.9407	1.1695	0.00852617
MAP1A	165.752	1.16945	1.64775e-06
C21orf59-TCP10L	173.385	1.15055	0.000717287
FOXO3B	387.622	1.14823	1.51156e-06
SYS1-DBNDD2	117.995	1.13422	0.0315687
LOXL3	652.881	1.13351	9.07342e-18
C21orf62-AS1	39.498	1.12772	0.0478123
BORCS8-MEF2B	88.522	1.12472	0.00343153
FSCN1	1171.39	1.10919	8.59495e-20
LOC100507194	130.063	1.10715	8.81448e-05
SH2D5	45.0958	1.10454	0.0413893
SCN1B	108.423	1.10325	0.00292429
LCP1	397.221	1.10212	2.16001e-09
TMEM9B-AS1	144.058	1.09812	0.000147423
CXXC5	142.615	1.08848	0.00117832
PTGES	185.058	1.08542	3.26284e-05
CDH2	882.907	1.0663	2.7891e-18
PANX2	144.331	1.06586	0.00118983
ANPEP	640.156	1.06539	9.88047e-17
MTMR9LP	3656.14	1.0554	2.6206e-30
SERPINE1	123.77	1.04998	0.000216931
ADAMTS13	252.07	1.04854	1.60219e-06
CNIH3	260.99	1.0464	1.79334e-08
FBXO15	48.5334	1.03931	0.0254905
PTPRO	87.6234	1.03853	0.0053847
NAAA	231.019	1.03798	1.69677e-06
SLC12A8	62.0111	1.03631	0.0182439
HCN2	177.224	1.03524	2.52395e-06
AFAP1L2	61.1035	1.03403	0.0165439
SEL1L3	479.63	1.03347	6.04415e-14
MT1E	457.797	1.02487	1.27073e-13
NAV3	195.764	1.02401	1.15857e-05
PPP3CB-AS1	83.1148	1.02302	0.0109835
AHNAK2	2483.91	1.00822	6.78574e-27
COLGALT2	145.951	1.00683	3.76011e-05
DGAT2	52.8674	1.00151	0.0340755
ANKRD9	10067.6	-1.00624	2.05226e-31
FOSB	49.887	-1.00935	0.031312
LDLR	9693.4	-1.01883	0.00604099
GADL1	74.7164	-1.02173	0.0292675
CDC20	5320.3	-1.02222	1.73751e-31
OSBP2	58.2115	-1.02993	0.0242813
ACSBG1	95.7263	-1.03118	0.004016
EDARADD	84.7516	-1.03121	0.00693607
INSIG1	4437.04	-1.04	1.2523e-45
SNAP25	61.7655	-1.05087	0.00970802
LOC285000	359.913	-1.05128	6.34362e-10
ACAT2	7067.57	-1.05432	2.57384e-63
TMC8	105.631	-1.07827	0.000292975
MVK	2261.71	-1.08106	1.92281e-30
GCH1	220.441	-1.08541	2.84805e-06
DMTN	102.524	-1.08594	0.000316282
TMEM71	55.3643	-1.09005	0.0118074
HPGD	601.552	-1.09493	8.48316e-11
PLK1	3152.1	-1.1006	4.63808e-47
KIF20A	5486.26	-1.10675	1.81165e-69
SPX	75.4163	-1.10948	0.00170991
GTSE1	2175.44	-1.12349	1.89965e-40
SFTPC	55.7119	-1.12388	0.0175543
LPCAT1	8578.3	-1.12787	4.46269e-65
NSDHL	1649.71	-1.13334	1.51212e-35
ACVRL1	207.806	-1.15213	8.91252e-09
CYP1A1	90.8935	-1.15769	0.000696447
DCT	20564.5	-1.16138	1.154e-38
MSMO1	4744.7	-1.17005	3.44954e-38
TXNDC5	13653	-1.17933	0.000240473
RHBDL3	63.0711	-1.18124	0.0026429
KCNE3	103.881	-1.18655	6.38771e-05
MYO7B	96.0067	-1.19203	0.00219289
PLA1A	4995.91	-1.20657	1.68117e-73
HAS2	287.499	-1.22502	5.90054e-10
CPN1	577.277	-1.24531	6.89421e-20
DHCR24	26174.6	-1.24631	2.52009e-78
TXNIP	1927.23	-1.25126	3.14767e-48
MGAM	87.5862	-1.27417	0.000273817
CSNK1G1	2421.66	-1.27525	1.36557e-53
ARRDC4	2046.93	-1.27782	3.47972e-59
MVD	4863.05	-1.28887	1.54947e-43
STAC	44.2393	-1.29684	0.00659396
ENPP2	1037.77	-1.30912	7.0366e-34
SLC7A7	55.9363	-1.32401	0.00600052
LRRC4	135.292	-1.36238	7.55931e-07
MS4A7	35.2677	-1.36316	0.0239836
ATOH8	98.4646	-1.36933	2.8089e-05
AATBC	46.9007	-1.40248	0.0028135
UBAP1L	2439.17	-1.43497	3.23461e-56
MCHR1	109.3	-1.43832	2.79992e-07
HMGCR	10009.2	-1.44248	2.60572e-84
RXRG	271.736	-1.46012	6.45491e-14
GRAP	155.337	-1.48697	2.3664e-07
TSPAN15	23.6272	-1.49336	0.0299487
GAPDHS	250.673	-1.49386	3.97233e-15
ZNF366	46.5761	-1.51747	0.00637119
PKD1L1	62.3856	-1.56951	0.00362615
DDN	19.1067	-1.57989	0.0482367
SLC26A4	521.035	-1.58024	7.60431e-25
ADARB2	25.1834	-1.60967	0.0194534
ITIH5	381.87	-1.67046	1.68563e-29
FAT2	208.258	-1.68546	8.82627e-17
LINC01013	37.7146	-1.69168	0.000569481
STX16-NPEPL1	42.9083	-1.7096	0.0123732
HMGCS1	4461.44	-1.7236	9.82467e-88
C3AR1	67.3821	-1.76608	6.23267e-07
ABCA13	19.5831	-1.7684	0.0188882
CXCL5	26.4915	-1.78039	0.00518939
LGI3	1820.65	-1.78349	1.14629e-80
TMIGD3	20.9824	-1.81475	0.0199395
TNR	40.9176	-1.86387	0.00011499
KCNJ10	13.7594	-1.98373	0.0487924
ICOS	12.974	-2.00179	0.045876
ELSPBP1	50.2478	-2.01533	1.76506e-05
LINC01531	136.233	-2.09324	1.94757e-13
CASQ2	15.5591	-2.11102	0.0164222
TRPA1	16.9299	-2.25459	0.00753739
SLC5A4	348.168	-2.26481	2.56587e-44
ITK	39.9607	-2.28551	0.000426684
EPHA3	13.7184	-2.34144	0.0144716
SERTAD4	38.4508	-2.39158	5.45374e-06
LOC100505912	31.7214	-2.44247	0.000363482
CHST9	40.3362	-2.56645	6.36248e-07
SLCO2B1	36.6915	-2.73368	1.48802e-07
ETNPPL	13.714	-2.75338	0.00263688
ACSL5	53.9741	-3.11429	4.38533e-09
