# Supplementary material for: Melasolv™: a potential preventive and depigmenting agent for the senescence of melanocytes
Source: Front Mol Biosci. 2024 Jan 4;10:1228640. doi: 10.3389/fmolb.2023.1228640 (PMC10935553; doi:10.3389/fmolb.2023.1228640)
Supplement: Supplementary file 2 [file Table3.XLSX]

## Sheet: MITF_targetGenes
Supplementary Tables S3. A list of MITF target genes downregulated following treatment with MelasolvTM
Gene_Symbol	baseMean	log2FoldChange	lfcSE	stat	pvalue	padj
DCT	20564.5	-1.16138	0.0863735	-13.446	3.25093e-41	1.154e-38
GPR143	23381.5	-0.510318	0.0639657	-7.97799	1.48733e-15	1.07123e-13
FOS	1836.23	-0.680614	0.0869613	-7.82663	5.01132e-15	3.36548e-13
CTSK	33737.7	-0.390417	0.0538181	-7.25437	4.03522e-13	2.15631e-11
KIT	18700.5	-0.517826	0.0763166	-6.78523	1.15898e-11	5.30039e-10
ACP5	10816.4	-0.466991	0.07262	-6.43061	1.27094e-10	4.92168e-09
GPNMB	85883	-0.322528	0.0503504	-6.40568	1.49704e-10	5.69371e-09
TYRP1	859468	-0.311813	0.0509202	-6.12357	9.15025e-10	3.09345e-08
SNAI2	5862.07	-0.38743	0.063927	-6.06051	1.35691e-09	4.41707e-08
OCA2	36780.5	-0.336128	0.0556895	-6.03575	1.58224e-09	5.07303e-08
CLCN7	31578.9	0.38698	0.0745152	5.19331	2.06592e-07	4.48992e-06
PMEL	797661	-0.335563	0.0705862	-4.75395	1.9948e-06	3.4582e-05
STARD13	711.602	0.494633	0.105154	4.70389	2.55245e-06	4.27099e-05
MLANA	138911	-0.2216	0.0513399	-4.31634	1.58639e-05	0.000211931
HERC2	20760.3	-0.226821	0.0554897	-4.08762	4.35828e-05	0.000514878
RAB27A	10398.1	-0.293122	0.0718987	-4.07687	4.56461e-05	0.000535014
PRKCB	5609.58	0.185149	0.0730907	2.53314	0.0113047	0.0496441
HIF1A	9875.18	0.30565	0.12732	2.40064	0.0163662	0.0655926
BCL2A1	7064.84	0.163679	0.0687596	2.38046	0.0172911	0.068344
ITPR1	2491.31	0.195923	0.0964104	2.03218	0.0421354	0.134453
TBC1D1	5228.9	-0.129353	0.0702193	-1.84212	0.0654571	0.184784
BEST1	4259.16	-0.126259	0.0730421	-1.72858	0.0838844	0.219718
MET	32058.7	0.131215	0.0850549	1.54271	0.122902	0.287381
TYR	151689	0.074881	0.0526361	1.42262	0.154847	0.335604
CDKN2A	1527.47	0.150507	0.113507	1.32597	0.184851	0.377268
SERPINF1	18944.3	-0.0873095	0.0733973	-1.18955	0.234225	0.43859
HOXB4	427.211	-0.123518	0.143948	-0.858076	0.39085	0.604355
BCL2	2039.15	0.0788152	0.0948049	0.831341	0.405781	0.618461
TRPM1	23275.8	-0.0477982	0.0617473	-0.774094	0.438875	0.648694
APEX1	3288.98	-0.0419118	0.0952282	-0.44012	0.65985	0.81519
DIAPH1	4167.48	-0.0227622	0.0700627	-0.324883	0.74527	0.865563
PPARGC1A	211.215	-0.0532665	0.196281	-0.271378	0.7861	0.890507
CDK2	44155.2	0.020626	0.0964022	0.213958	0.83058	0.915369
MAPRE2	3139.03	0.0120945	0.0686663	0.176135	0.860188	0.929921
BIRC7	2451.93	-0.00694405	0.0961121	-0.0722495	0.942403	0.972766
