# Supplementary material for: Melasolv™: a potential preventive and depigmenting agent for the senescence of melanocytes
Source: Front Mol Biosci. 2024 Jan 4;10:1228640. doi: 10.3389/fmolb.2023.1228640 (PMC10935553; doi:10.3389/fmolb.2023.1228640)
Supplement: Supplementary file 5 [file Table4.XLSX]

## Sheet: cmap_genes
Supplementary Tables S4. A list of genes that contribute significantly to the high connectivity with anti-aging-associated compounds.
gene_id	gene_symbol	CD1530	vorinostat	sirolimus	me1day_log2FC	DESeq padj
39	ACAT2	-7.16544	-7.36936	-4.26721	-1.05432	2.57384e-63
94	ACVRL1	0.0287983	NA	NA	-1.15213	8.91252e-09
214	ALCAM	NA	NA	2.21506	1.35991	5.01575e-29
558	AXL	1.89526	2.08139	NA	2.5165	5.2469e-75
991	CDC20	-5.45397	NA	NA	-1.02222	1.73751e-31
1000	CDH2	NA	2.28896	1.94999	1.0663	2.7891e-18
1718	DHCR24	NA	-1.78083	NA	-1.24631	2.52009e-78
2039	DMTN	NA	NA	-0.0104316	-1.08594	0.000316282
2196	FAT2	NA	NA	0.052925	-1.68546	8.82627e-17
2335	FN1	NA	NA	1.82439	1.81917	1.90555e-232
2898	GRIK2	NA	1.75535	NA	1.34878	1.04832e-08
3156	HMGCR	-7.16544	-2.28259	-2.8128	-1.44248	2.60572e-84
3157	HMGCS1	-7.16544	-4.54925	-10.9055	-1.7236	9.82467e-88
3159	HMGA1	1.91859	NA	NA	1.26018	1.03444e-50
3638	INSIG1	NA	-2.20132	-4.16124	-1.04	1.2523e-45
3655	ITGA6	1.67616	NA	NA	1.63522	1.59778e-38
3675	ITGA3	NA	2.39542	1.79206	1.87663	3.50644e-109
4053	LTBP2	1.5464	NA	2.71813	3.3104	2.19614e-22
4131	MAP1B	NA	1.73932	NA	1.25036	1.08996e-42
4502	MT2A	1.73326	NA	1.94012	1.38244	3.1997e-88
4597	MVD	-2.14648	-2.81627	-2.48118	-1.28887	1.54947e-43
4598	MVK	NA	-1.94132	-2.6773	-1.08106	1.92281e-30
4804	NGFR	NA	NA	0.0497857	5.18936	6.25245e-228
4907	NT5E	1.71026	NA	1.79926	1.22315	1.55697e-69
5054	SERPINE1	5.77485	2.89615	NA	1.04998	0.000216931
5122	PCSK1	0.0683848	NA	2.16867	2.00079	8.31148e-12
5347	PLK1	-4.17175	-1.94278	NA	-1.1006	4.63808e-47
6258	RXRG	0.0792366	NA	NA	-1.46012	6.45491e-14
6277	S100A6	NA	NA	-0.00027709	1.68873	1.62348e-138
6307	MSMO1	-3.39989	NA	-13.8744	-1.17005	3.44954e-38
6422	SFRP1	0.0725098	NA	NA	2.11578	4.9438e-13
7056	THBD	1.83256	NA	NA	1.19789	3.2482e-26
7057	THBS1	1.8735	2.41145	NA	1.51744	4.08865e-10
7078	TIMP3	NA	NA	2.44545	1.67288	1.20345e-143
7980	TFPI2	NA	NA	0.0443333	1.48889	6.14012e-09
8190	MIA	NA	NA	2.11747	1.88986	7.4451e-17
9536	PTGES	1.53511	NA	NA	1.08542	3.26284e-05
10112	KIF20A	-4.56767	NA	NA	-1.10675	1.81165e-69
10752	CHL1	0.0724459	NA	NA	1.33217	1.76358e-14
11343	MGLL	1.68927	NA	2.38856	3.10805	2.4238e-37
23127	COLGALT2	NA	2.74386	NA	1.00683	3.76011e-05
23231	SEL1L3	NA	NA	2.15242	1.03347	6.04415e-14
26330	GAPDHS	0.0537098	NA	NA	-1.49386	3.97233e-15
29071	C1GALT1C1	NA	NA	1.7374	2.50855	5.36463e-43
50814	NSDHL	-3.33921	NA	NA	-1.13334	1.51212e-35
50863	NTM	NA	2.76839	2.05224	2.25339	7.56632e-34
51512	GTSE1	-2.99159	NA	NA	-1.12349	1.89965e-40
79589	RNF128	NA	2.28947	NA	1.18587	1.49807e-16
113146	AHNAK2	1.54623	NA	NA	1.00822	6.78574e-27
149111	CNIH3	NA	NA	1.73931	1.0464	1.79334e-08
