# Supplementary material for: Melasolv™: a potential preventive and depigmenting agent for the senescence of melanocytes
Source: Front Mol Biosci. 2024 Jan 4;10:1228640. doi: 10.3389/fmolb.2023.1228640 (PMC10935553; doi:10.3389/fmolb.2023.1228640)
Supplement: Supplementary file 6 [file Table1.XLSX]

## Sheet: Probes
Supplementary Tables S1. Probes of TaqManTM gene expression assays
gene_symbol	Assay ID
DCT	Hs01098278_m1
NGFT	Hs00609976_m1
VGF	Hs00705044_s1
HMGCS1	Hs00940429_m1
LGI3	Hs00373763_m1
ACAT2	Hs00255067_m1
MVD	Hs00964565_m1
HMGCR	Hs00168352_m1
CDKN2A	Hs00923894_m1
CDKN1A	Hs00355782_m1
IL6	Hs00174131_m1
CCL8	Hs04187715_m1
